# Supplementary material for: Exploring Alternative Splicing in Response to Salinity: A Tissue-Level Comparative Analysis Using Arabidopsis thaliana Public Transcriptomic Data
Source: Plants (Basel). 2025 Mar 30;14(7):1064. doi: 10.3390/plants14071064 (PMC11991229; doi:10.3390/plants14071064)
Supplement: Supplementary file 1 [file plants-14-01064-s001.zip › Supplementary tables.xlsx]

## Sheet: Table S1
Table S1: Metadata of the selected bioprojects for salt stress
Abbreviations: Alt3SS: Alternative 3' splice site, Alt555: Alternative 5' splice site, MXE: Mutually exclusive exons, ES: Exon skipping, IR: Intron retention, MS: Murgashige-Skoog.
Name	BioProject	Article	Date	Ecotype	Average Million Reads per Library	Tissue for RNAseq	Treatment (mM NaCl)	Duration	Treatment Method	Plant Age At Treatment (Days)	Alt3SS	Alt5SS	MXE	ES	IR	Events	DAS Events	Novel DAS Events	Culture Method	Media	Light/Dark (h)	Temperature (C)	RNAseq Technology	Avr Read Length (bp)	Biological Replicates	Design	Strand Specificity
R1_1h	PRJNA802649	https://doi.org/10.1111/nph.18339	2022	Ler	22	Roots	140	1	Solid Media	5	627	282	61	224	1225	2419	171	22	Plates	1/2 MS	16/8	22	NextSeq 500	150	3	Paired Ends	Stranded (RF)
R1_8h	PRJNA802649	https://doi.org/10.1111/nph.18339	2022	Ler	21	Roots	140	8	Solid Media	5	576	259	57	221	1071	2184	104	45	Plates	1/2 MS	16/8	22	NextSeq 500	150	3	Paired Ends	Stranded (RF)
R2	PRJNA746250	https://doi.org/10.1093/plphys/kiac360	2022	Col-0	23	Roots	35	336	Solid Media	0	143	68	2	58	319	590	21	2	Plates	1/2 MS	16/8	22	BGISEQ-500	50	3	Single End	Non-Stranded
R3	PRJNA514040	https://doi.org/10.1261/rna.072850.119	2020	Col-0	34	Roots	100	48	Hydroponic	24	255	143	79	127	637	1241	47	16	Liquid	1/4 Hoagland's	16/8	21	HiSeq 2500	150	3	Single End	Stranded (F)
R4	PRJNA953419	https://doi.org/10.3390/ijms241914580	2023	Col-0	33	Roots	150	4	Liquid Media	10	505	293	43	270	1063	2174	171	75	Plates	1/2 MS	16/8	22	Illumina NovaSeq 6000	100	2	Paired Ends	Stranded (RF)
S1	PRJNA857503	https://doi.org/10.3390/ijms231710182	2022	Col-0	21	Whole Seedling	120	240	NA	4	711	351	33	214	1537	2846	511	107	NA	NA	NA	NA	Illumina NovaSeq 6000	150	3	Paired Ends	Non-Stranded
S2	PRJNA798571	https://doi.org/10.3389/fpls.2022.857396	2022	Col-0	19	Whole Seedling	150	168	Solid Media	7	1020	529	26	313	3158	5046	233	14	Plates	MS	16/8	22	Illumina NovaSeq 6000	150	3	Paired Ends	Stranded (RF)
S3	PRJNA661316	https://doi.org/10.1111/1462-2920.15839	2022	Col-0	27	Whole Seedling	100	336	Solid Media	5	658	362	34	216	1287	2557	41	23	Plates	1/2 MS	16/8	22	Illumina HiSeq 4000	150	3	Paired Ends	Stranded (RF)
S4	PRJNA472158	https://doi.org/10.1093/nsr/nwaa149	2021	Col-0	21	Whole Seedling	150	6	Solid Media	10	484	209	43	191	651	1578	1224	748	Plates	MS	16/8	22	Illumina HiSeq 2500	150	3	Paired Ends	Stranded (RF)
S5_1h	PRJNA657513	https://doi.org/10.1111/nph.17937	2021	Col-0	24	Whole Seedling	200	1	Solid Media	5	362	171	5	117	549	1204	741	20	Plates	1/2 MS	16/8	22	Illumina HiSeq 2500	150	3	Single End	Non-Stranded
S5_3h	PRJNA657513	https://doi.org/10.1111/nph.17937	2021	Col-0	23	Whole Seedling	200	3	Solid Media	5	342	168	28	124	528	1190	1008	43	Plates	1/2 MS	16/8	22	Illumina HiSeq 2500	150	3	Single End	Non-Stranded
S6	PRJDB10553	https://doi.org/10.1007/s10265-020-01250-8	2021	Col-0	8	Whole Seedling	75	240	Solid Media	0	4	4	0	3	7	18	34	4	Plates	1/2 MS + 2% sucrose	24/0	22	Illumina Genome Analyzer IIx	36	3	Single End	Non-Stranded
S7	PRJDB10553	https://doi.org/10.1007/s10265-020-01250-8	2021	Col-0	12	Whole Seedling	150	24	Solid Media	7	56	15	4	11	36	122	48	1	Plates	1/2 MS + 2% sucrose	24/0	22	NextSeq 500	83	3	Single End	Non-Stranded
S8_1h_SE	PRJNA641427	https://doi.org/10.1038/s41477-021-00929-7	2020	Col-0	32	Whole Seedling	100	1	Liquid Media	7	223	93	4	69	317	706	43	21	Liquid Media	1/2 MS	24/0	22	Illumina HiSeq 4000	75	2	Single End	Stranded (R)
S8_2h_PE	PRJNA641427	https://doi.org/10.1038/s41477-021-00929-7	2022	Col-0	28	Whole Seedling	100	2	Liquid Media	7	799	404	55	282	2111	3651	131	111	Liquid Media	1/2 MS	24/0	22	Illumina NovaSeq 6000	150	3	Paired Ends	Non-Stranded
S8_3h_SE	PRJNA641427	https://doi.org/10.1038/s41477-021-00929-7	2020	Col-0	32	Whole Seedling	100	3	Liquid Media	7	269	109	12	72	394	856	39	21	Liquid Media	1/2 MS	24/0	22	Illumina HiSeq 4000	75	2	Single End	Stranded (R)
S8_6h_SE	PRJNA641427	https://doi.org/10.1038/s41477-021-00929-7	2020	Col-0	31	Whole Seedling	100	6	Liquid Media	7	253	92	7	75	334	761	68	31	Liquid Media	1/2 MS	24/0	22	Illumina HiSeq 4000	75	2	Single End	Stranded (R)
S8_12h_SE	PRJNA641427	https://doi.org/10.1038/s41477-021-00929-7	2019	Col-0	32	Whole Seedling	100	12	Liquid Media	7	163	58	7	31	218	477	103	44	Liquid Media	1/2 MS	24/0	22	Illumina HiSeq 4000	75	2	Single End	Stranded (R)
S8_24h_SE	PRJNA641427	https://doi.org/10.1038/s41477-021-00929-7	2018	Col-0	32	Whole Seedling	100	24	Liquid Media	7	357	124	8	111	519	1119	58	22	Liquid Media	1/2 MS	24/0	22	Illumina HiSeq 4000	75	2	Single End	Stranded (R)
S8_24h_PE	PRJNA641427	https://doi.org/10.1038/s41477-021-00929-7	2022	Col-0	28	Whole Seedling	100	24	Liquid Media	7	734	356	47	253	1815	3205	250	118	Liquid Media	1/2 MS	24/0	22	Illumina NovaSeq 6000	150	3	Paired Ends	Non-Stranded
S8_48h_SE	PRJNA641427	https://doi.org/10.1038/s41477-021-00929-7	2018	Col-0	32	Whole Seedling	100	48	Liquid Media	7	344	120	26	97	520	1107	74	18	Liquid Media	1/2 MS	24/0	22	Illumina HiSeq 4000	75	2	Single End	Stranded (R)
S8_72h_SE	PRJNA641427	https://doi.org/10.1038/s41477-021-00929-7	2016	Col-0	31	Whole Seedling	100	72	Liquid Media	7	321	127	17	97	507	1069	72	27	Liquid Media	1/2 MS	24/0	22	Illumina HiSeq 4000	75	2	Single End	Stranded (R)
S9_3h	PRJDB4489	https://doi.org/10.1101/2020.05.07.082172	2022	Col-0	15	Whole Seedling	150	3	Liquid Media	8	49	19	4	28	77	177	82	3	Liquid Media	1/2 MS	14/10	22	Illumina HiSeq 2500	50	3	Single End	Non-Stranded
S9_24h	PRJDB4489	https://doi.org/10.1101/2020.05.07.082172	2022	Col-0	14	Whole Seedling	150	24	Liquid Media	8	42	16	6	32	65	161	372	9	Liquid Media	1/2 MS	14/10	22	Illumina HiSeq 2500	50	3	Single End	Non-Stranded
S10	PRJNA649852	https://doi.org/10.3389/fpls.2020.572540	2023	NA	25	Whole Seedling	100	6	Liquid Media	10	945	491	45	300	2351	4132	209	92	Plates	1/2 MS	16/8	22	HiSeq X Ten	150	2	Paired Ends	Non-Stranded
S11_6h	PRJNA561790	https://doi.org/10.1093/nsr/nwaa149	2023	Col-0	14	Whole Seedling	150	6	NA	10	517	227	11	189	750	1694	86	44	NA	NA	16/8	23	Illumina HiSeq 2500	150	2	Paired Ends	Stranded (RF)
S11_24h	PRJNA561790	https://doi.org/10.1093/nsr/nwaa149	2023	NA	14	Whole Seedling	150	24	NA	10	488	202	25	135	749	1599	105	34	NA	NA	16/8	23	Illumina HiSeq 2500	150	2	Paired Ends	Stranded (RF)
S11_72h	PRJNA561790	https://doi.org/10.1093/nsr/nwaa149	2024	NA	14	Whole Seedling	150	72	NA	10	531	217	51	154	740	1693	200	47	NA	NA	16/8	23	Illumina HiSeq 2500	150	2	Paired Ends	Stranded (RF)
S12	PRJEB33124	https://doi.org/10.1104/pp.19.00818	2023	Col-0	14	Whole Seedling	150	1	Liquid Media	10	197	86	4	60	374	721	18	3	Liquid Media	MS	16/8	21	Illumina HiSeq 2500	125	3	Single End	Stranded (RF)
S13	PRJNA511620	https://doi.org/10.1093/nar/gkab014	2023	Col-0	24	Whole Seedling	150	12	Solid Media	5	63	25	1	18	63	170	15	0	Plates	1/2 MS	16/8	23	BGISEQ-500	50	3	Single End	Non-Stranded
S14	PRJNA399521	https://doi.org/10.1073/pnas.2107417118	2018	Col-0	62	Whole Seedling	100	288	Solid Media	5	910	691	59	325	5261	7246	97	55	Plates	1/2 MS	16/8	22	Illumina HiSeq 2500	101	3	Paired Ends	Stranded (RF)
S15	PRJNA240248	https://doi.org/10.1016/j.molp.2015.01.011	2016	Col-0	23	Whole Seedling	200	4	Liquid Media	11	659	347	50	260	1582	2898	577	154	Liquid Media	MS	16/8	22/18	Illumina HiSeq 2000	101	2	Paired Ends	Non-Stranded
S16	PRJNA817893	https://doi.org/10.1093/plphys/kiac508	2022	Col-0	24	Whole Seedling	80	6	Liquid Media	10	1089	586	42	377	3131	5225	290	106	Plates	MS	16/8	23	Illumina NovaSeq 6000	150	2	Paired Ends	Non-Stranded
S17	PRJNA885076	NA	2022	Col-0	21	Whole Seedling	150	1	NA	7	722	335	44	252	1550	2903	969	92	NA	NA	NA	NA	HiSeq X Ten	150	3	Paired Ends	Non-Stranded
S18	PRJNA883212	https://doi.org/10.1038/s41589-022-01196-z	2022	Col-0	25	Whole Seedling	300	0.25	Liquid Media	14	1117	592	42	421	2491	4663	1242	123	NA	NA	NA	NA	Illumina NovaSeq 6000	150	2	Paired Ends	Non-Stranded
S19	PRJNA953419	https://doi.org/10.3390/ijms241914580	2023	Col-0	51	Whole Seedling	150	4	Liquid Media	10	820	461	87	348	1694	3410	711	196	Plates	1/2 MS	2024-08-16	22	Illumina NovaSeq 6000	100	2	Paired Ends	Stranded (RF)
S20	PRJNA860992	https://doi.org/10.1111/jipb.13457	2023	NA	23	Whole Seedling	150	6	Solid Media	12	1029	570	68	382	2085	4134	899	161	Plates	1/2 MS	16/8	22	Illumina HiSeq 2500	126	2	Paired Ends	Stranded (RF)
S21	PRJNA952126	NA	2024	NA	10	Whole Seedling	100	NA	NA	NA	191	54	4	44	304	597	70	8	NA	NA	NA	NA	Illumina NovaSeq 6000	150	3	Paired Ends	Stranded (RF)
S22	PRJNA922503	NA	2023	Col-0	70	Whole Seedling	200	24	NA	NA	1504	720	58	982	3144	6408	627	137	NA	NA	NA	NA	DNBSEQ-T7	150	3	Paired Ends	Stranded (RF)
S23	PRJNA1011298	https://doi.org/10.3389/fpls.2023.1265687	2023	Col-0	18	Whole Seedling	100	384	Solid Media	5	455	237	29	175	1028	1924	120	57	Plates	1/2 MS	16/8	22	Illumina HiSeq2500	101	2	Paired Ends	Stranded (RF)
RS1	PRJNA295091	https://doi.org/10.1371/journal.pone.0147625	2016	Col-0	14	Rosettes	150	312	Irrigation	12	72	31	2	23	124	252	6	0	Pot	Soil Mixture	2024-12-12	21	Illumina HiSeq2000	50	3	Single End	Non-stranded
RS2	PRJNA450132	https://doi.org/10.1016/j.plaphy.2019.09.001	2019	Col-0	24	Rosettes	105	1	Irrigation	14	179	71	5	35	455	745	13	9	Hydroponic	Hydroponic	16/8	21/18	NextSeq500	75	3	Single End	Stranded (RF)
RS3	PRJNA450132	https://doi.org/10.1016/j.plaphy.2019.09.001	2019	Col-0	35	Rosettes	90	48	Irrigation	14	238	113	9	74	637	1071	50	12	Hydroponic	Hydroponic	16/8	21/18	NextSeq500	75	3	Single End	Stranded (RF)
RS4	PRJNA609704	https://doi.org/10.1093/jxb/eraa250	2020	Col-0	17	Rosettes	150	16	Irrigation	28	522	274	9	199	1409	2413	21	15	Pot	Soil mixture	16/8	22/18	Illumina HiSeq 2500	100	3	Paired Ends	Non-stranded
RS5	PRJNA478206	https://doi.org/10.1073/pnas.2003733117 & https://doi.org/10.1016/j.celrep.2018.10.020	2018	Col-0	18	Rosettes	150	384	Irrigation	30	214	102	2	80	264	662	67	50	Pot	Soil Mixture	16/8	22	Illumina HiSeq 2000	125	2	Paired Ends	Stranded (F)
RS6	PRJNA818528	NA	2022	Col-0	23	Rosettes	200	6	Solid Media	14	676	341	38	261	1127	2443	834	173	Plates	1/2 MS	16/8	22	Illumina HiSeq 2000	150	3	Paired Ends	Non-stranded
RS7_24h	PRJNA674912	https://doi.org/10.3390/plants9111508	2020	Col-0	8	Rosettes	200	24	Irrigation	15	183	80	10	52	403	728	209	42	Peat Pellets	MS for germination	16/8	22	Illumina HiSeq 2500	150	3	Paired Ends	Non-stranded
RS7_48h	PRJNA674912	https://doi.org/10.3390/plants9111508	2020	Col-0	9	Rosettes	200	48	Irrigation	15	211	107	43	60	474	895	570	121	Peat Pellets	MS for germination	16/8	22	Illumina HiSeq 2500	150	3	Paired Ends	Non-stranded
RS8	PRJNA746250	https://doi.org/10.1093/plphys/kiac360	2022	Col-0	36	Rosettes	35	336	Solid Media	0	105	45	12	41	186	389	12	5	Plates	1/2 MS	16/8	22	BGISEQ-500	50	3	Single End	Non-Stranded
O1	PRJNA704067	https://doi.org/10.1016/j.cell.2021.06.009	2021	Col-0	19	Seeds	220	124	Imbibition	0	740	395	39	330	1386	2890	420	61	Plates	MS	16/8	22	Illumina HiSeq 2000	150	3	Paired ends	Non-Stranded
O2	PRJNA476945	https://doi.org/10.1104/pp.19.00119	2019	Col-0	36	Seeds	200	16	Solid Media	0	229	147	17	154	421	968	230	20	Plates	1/4 MS	16/8	22	Illumina HiSeq 2500	50	3	Single End	Non-Stranded
O3	PRJNA439011	https://doi.org/10.1111/tpj.15064	2020	Col-0	17	Seeds	100	72	Solid Media	0	260	110	3	99	579	1051	36	21	Plates	MS	16/8	22	Illumina HiSeq 2000	101	2	Paired ends	Stranded (RF)

## Sheet: Table S2
Table S2: Contribution of alternative splicing regulation to the expressed transcriptome (average ± SD)
Tissue	Transcript accumulation (DEGs)	Alternative splicing (DAS)	Both
Roots	4.13 ± 2.48	0.34 ± 0.25	0.05 ± 0.04
Rosettes	5.54 ± 6.44	0.54 ± 0.75	0.12 ± 0.21
Seedling	5.64 ± 4.33	0.93 ± 1.02	0.11 ± 0.13
Seeds	9.71 ± 8.48	0.76 ± 0.59	0.10 ± 0.08
Overall	5.71 ± 4.85	0.79 ± 0.92	0.11 ± 0.14

## Sheet: Table S3
Table S3: Metadata of the selected BioProjects of other stresses in root tissue
Abbreviations: MS: Murgashige-Skoog.
BioProject	Article	Date	Ecotype	Million Reads per sample	Tissue for RNAseq	Treatment	Duration	Treatment Method	Plant Age At Treatment (Days)	Culture Method	Media	Light/Dark (h)	Temperature (°C)	RNAseq Technology	Avr Read Length (bp)	Biological Replicates	Design	Number of Libraries	Strand Specificity
PRJNA489081	https://doi.org/10.1038/s41467-018-06861-3	2018	Col-0	21 a 23 M	Roots	Water Deprivation	5d	Deprivation	21	Pots	Soil	16/8	22	Illumina HiSeq 2000	50	3	Single End	6	Stranded (RF)
PRJNA764209	https://doi.org/10.15252/embr.202256754	2023	Col-0	30 a 106M	Roots	PEG	16d	Transfer to PEG suplemented media	5	Plates	1/2 MS	16/8	22	Illumina HiSeq 4000	150	3	Paired End	6	Stranded (RF)
PRJNA953419	https://doi.org/10.3390/ijms241914580	2023	Col-0	31 M	Roots	Mannitol	Mix of 1,2 an 4 h	Filter + Solution (Soaking) 300mM Mannitol	10	Plates	1/2 MS	2025-08-16	22	Illumina NovaSeq 6000	100	2	Paired Ends	4	Stranded (RF)
PRJNA271131	https://doi.org/10.1371/journal.pone.0149301	2016	Col-0	5 a 7 M	Roots	High CO2	7d	Supply	5 weeks	Hidroponically (Nylon Mesh)	Hogland’s nutrient solution	2025-10-14	22	Illumina HiSeq 2500	150	2	Paired Ends	4	Stranded (F)
PRJNA317692	https://www.jstor.org/stable/90003939	2017	Col-0	15 a 35 M	Roots	Oxidative (Paraquat)	3d	Media	4	Plates	1/2 MS	16/8	21	Illumina HiSeq 2000	126	3	Paired Ends	6	Stranded (RF)
PRJNA1090607	https://doi.org/10.1038/s41467-024-49180-6	2024	Col-0	69 a 93 M	Roots	Heat (28°C)	5d	Chamber temperature	4	Plates	1/2 MS	16/8	21	Illumina NovaSeq 6000	100	3	Single End	6	Stranded (R)
PRJNA1072729	NA	2024	NA	41 a 45 M	Root tips	Heat (30°C)	48h	NA	5	Plates	NA	NA	22	Illumina NovaSeq 6000	150	4	Paired Ends	8	Non-Stranded
PRJNA884701	https://doi.org/10.1016/j.xplc.2022.100514	2023	Col-0	36 M	Roots	Heat (32°C)	7d	Chamber temperature	4	Plates	1/2 MS	16/8	22	Illumina HiSeq 2000	100	2 y 3	Paired Ends	5	Non-Stranded
